# Supplementary material for: Method-Comparison Validation of a Novel Capillary Blood Collection Kit, True Dose® TD-EPI, for Therapeutic Drug Monitoring of Epirubicin
Source: Pharmaceuticals (Basel). 2026 Jan 28;19(2):226. doi: 10.3390/ph19020226 (PMC12943611; doi:10.3390/ph19020226)
Supplement: Supplementary file 1 [file pharmaceuticals-19-00226-s001.zip]

Archive with 1 entries (1 files):
- pharmaceuticals-4087152-supplementary.pdf
